# Supplementary material for: Protein Concentration Affects the Food Allergen γ-Conglutin Uptake and Bacteria-Induced Cytokine Production in Dendritic Cells
Source: Biomolecules. 2023 Oct 16;13(10):1531. doi: 10.3390/biom13101531 (PMC10605286; doi:10.3390/biom13101531)
Supplement: Supplementary file 1 [file biomolecules-13-01531-s001.zip]

Archive with 1 entries (1 files):
- biomolecules-2560787-supplementary.pdf
